# Supplementary material for: Prediction of the Active Components and Mechanism of Forsythia suspensa Leaf against Respiratory Syncytial Virus Based on Network Pharmacology
Source: Evid Based Complement Alternat Med. 2022 Jul 20;2022:5643345. doi: 10.1155/2022/5643345 (PMC9328944; doi:10.1155/2022/5643345)
Supplement: Supplementary Materials — Supplementary Table 1. Main chemical composition of FSL. The optimal binding energy location of the target protein. [file 5643345.f1.zip]

Archive with 2 entries (2 files):
- 5643345.f1/Supplementary (1).docx
- 5643345.f1/Supporting documentations.pdf
